# Supplementary material for: The Role of Radiotherapy After Pleurectomy/Decortication for Malignant Pleural Mesothelioma: State of the Art
Source: J Pers Med. 2025 Dec 1;15(12):585. doi: 10.3390/jpm15120585 (PMC12733412; doi:10.3390/jpm15120585)
Supplement: Supplementary file 1 [file jpm-15-00585-s001.zip]

Archive with 1 entries (1 files):
- jpm-3903745-supplementary.pdf
